# Supplementary material for: Knockdown of RNA Interference Pathway Genes in Western Corn Rootworms (Diabrotica virgifera virgifera Le Conte) Demonstrates a Possible Mechanism of Resistance to Lethal dsRNA
Source: PLoS One. 2016 Jun 16;11(6):e0157520. doi: 10.1371/journal.pone.0157520 (PMC4911125; doi:10.1371/journal.pone.0157520)
Supplement: S1 File — (XLSX) [file pone.0157520.s001.xlsx]

## Sheet: vATPase Aug. 14
RQ Calculations Pathway RNAi vATPase (8-11-14)					Lab book 4	pg.
Control	water 1	2.29086
Endogenous	Actin
Well	Sample Name	Target Name	Cт	CT Mean	ΔCт Mean	ΔΔCт	RQ		Rep	Ind	Treatment	RQday7
E1	water 1	vATPase A	22.6119	22.6628	2.29086	0	1		1	1	Water	1
E2	water 1	vATPase A	22.7137						1	2	Water	0.744605
E3	water 2	vATPase A	23.1997	23.1566	2.71631	0.425453	0.744605		1	3	Water	1.06104
E4	water 2	vATPase A	23.1136						1	1	wATP	0.236827
E5	water 3	vATPase A	22.8937	22.9018	2.20538	-0.0854797	1.06104		1	2	wATP	0.0697524
E6	water 3	vATPase A	22.9099						1	3	wATP	0.0681282
E7	water+v 1	vATPase A	24.7703	24.8267	4.36896	2.07809	0.236827		1	1	GFP	0.8895
E8	water+v 1	vATPase A	24.883						1	2	GFP	1.28355
E9	water+v 2	vATPase A	26.6643	26.7237	6.13247	3.84161	0.0697524		1	3	GFP	1.28637
E10	water+v 2	vATPase A	26.7831						1	1	wGFP	0.0880206
E11	water+v 3	vATPase A	27.1152	27.0968	6.16647	3.8756	0.0681282		1	2	wGFP	0.157836
E12	water+v 3	vATPase A	27.0783						1	3	wGFP	0.119856
F1	GFP 1	vATPase A	23.3134	23.405	2.45979	0.168934	0.8895		1	1	Laccase	0.844785
F2	GFP 1	vATPase A	23.4965						1	2	Laccase	0.657419
F3	GFP 2	vATPase A	22.5566	22.5633	1.93072	-0.360144	1.28355		1	3	Laccase	0.420696
F4	GFP 2	vATPase A	22.57						1	1	wLac	0.128715
F5	GFP 3	vATPase A	22.7673	22.7458	1.92756	-0.363306	1.28637		1	2	wLac	0.144131
F6	GFP 3	vATPase A	22.7242						1	3	wLac	0.239732
F7	GFP+v 1	vATPase A	26.158	26.1941	5.79688	3.50602	0.0880206		1	1	Ago	1.13447
F8	GFP+v 1	vATPase A	26.2302						1	2	Ago	0.958552
F9	GFP+v 2	vATPase A	25.5509	25.5997	4.95436	2.6635	0.157836		1	3	Ago	1.16477
F10	GFP+v 2	vATPase A	25.6485						1	1	Dicer	0.602556
F11	GFP+v 3	vATPase A	27.4194	27.2959	5.35149	3.06063	0.119856		1	2	Dicer	1.34943
F12	GFP+v 3	vATPase A	27.1724						1	3	Dicer	0.449817
G1	Laccase 1	vATPase A	23.2632	23.2841	2.5342	0.243343	0.844785
G2	Laccase 1	vATPase A	23.305
G3	Laccase 2	vATPase A	23.6714	23.6863	2.89598	0.605116	0.657419
G4	Laccase 2	vATPase A	23.7012
G5	Laccase 3	vATPase A	23.9944	23.9976	3.54001	1.24915	0.420696
G6	Laccase 3	vATPase A	24.0007
G7	Laccase+v 1	vATPase A	26.0304	26.0539	5.2486	2.95774	0.128715
G8	Laccase+v 1	vATPase A	26.0775
G9	Laccase+v 2	vATPase A	25.9999	25.9794	5.08541	2.79454	0.144131
G10	Laccase+v 2	vATPase A	25.9588
G11	Laccase+v3	vATPase A	25.4576	25.4863	4.35137	2.06051	0.239732
G12	Laccase+v3	vATPase A	25.515
H1	Argo 1	vATPase A	23.1866	23.1531	2.10884	-0.182016	1.13447
H2	Argo 1	vATPase A	23.1195
H3	Argo 2	vATPase A	23.247	23.2262	2.35193	0.0610714	0.958552
H4	Argo 2	vATPase A	23.2054
H5	Argo 3	vATPase A	22.9297	22.9249	2.07082	-0.220045	1.16477
H6	Argo 3	vATPase A	22.92
H7	Dicer 1	vATPase A	23.8584	23.8721	3.02169	0.730833	0.602556
H8	Dicer 1	vATPase A	23.8859
H9	Dicer 2	vATPase A	23.0142	23.0599	1.85851	-0.432346	1.34943
H10	Dicer 2	vATPase A	23.1057
H11	Dicer 3	vATPase A	24.5509	24.5844	3.44345	1.15259	0.449817
H12	Dicer 3	vATPase A	24.6179
A1	water 1	Actin	20.3708	20.372
A2	water 1	Actin	20.3731
A3	water 2	Actin	20.4841	20.4403
A4	water 2	Actin	20.3965
A5	water 3	Actin	20.6549	20.6964
A6	water 3	Actin	20.7379
A7	water+v 1	Actin	20.4358	20.4577
A8	water+v 1	Actin	20.4796
A9	water+v 2	Actin	20.5461	20.5912
A10	water+v 2	Actin	20.6364
A11	water+v 3	Actin	20.935	20.9303
A12	water+v 3	Actin	20.9256
B1	GFP 1	Actin	20.9248	20.9452
B2	GFP 1	Actin	20.9656
B3	GFP 2	Actin	20.6883	20.6326
B4	GFP 2	Actin	20.5769
B5	GFP 3	Actin	20.9243	20.8182
B6	GFP 3	Actin	20.7121
B7	GFP+v 1	Actin	20.3939	20.3972
B8	GFP+v 1	Actin	20.4005
B9	GFP+v 2	Actin	20.6003	20.6453
B10	GFP+v 2	Actin	20.6903
B11	GFP+v 3	Actin	21.9505	21.9444
B12	GFP+v 3	Actin	21.9383
C1	Laccase 1	Actin	20.6309	20.7499
C2	Laccase 1	Actin	20.8689
C3	Laccase 2	Actin	20.8892	20.7903
C4	Laccase 2	Actin	20.6914
C5	Laccase 3	Actin	20.4564	20.4575
C6	Laccase 3	Actin	20.4587
C7	Laccase+v 1	Actin	20.7339	20.8053
C8	Laccase+v 1	Actin	20.8768
C9	Laccase+v 2	Actin	20.8586	20.894
C10	Laccase+v 2	Actin	20.9293
C11	Laccase+v3	Actin	21.2959	21.1349
C12	Laccase+v3	Actin	20.974
D1	Argo 1	Actin	21.011	21.0442
D2	Argo 1	Actin	21.0775
D3	Argo 2	Actin	20.8883	20.8743
D4	Argo 2	Actin	20.8602
D5	Argo 3	Actin	20.8547	20.8541
D6	Argo 3	Actin	20.8534
D7	Dicer 1	Actin	20.8136	20.8504
D8	Dicer 1	Actin	20.8872
D9	Dicer 2	Actin	21.1775	21.2014
D10	Dicer 2	Actin	21.2253
D11	Dicer 3	Actin	21.0992	21.141
D12	Dicer 3	Actin	21.1827

## Sheet: vATPase Oct. 14
RQ Calculations Pathway RNAi vATPase (10-17-14)					Lab book 5	pg.
Control	water 1	1.9036
Endogenous	Actin
Well	Sample Name	Target Name	Cт	CT Mean	ΔCт Mean	ΔΔCт	RQ		Rep	Ind	Treatment	RQday7
E1	water 1	vATPase A	22.1869	22.2576	1.9036	0	1		2	1	Water	1
E2	water 1	vATPase A	22.3284						2	2	Water	1.03113
E3	water 2	vATPase A	22.3735	22.3857	1.85938	-0.0442219	1.03113		2	3	Water	0.901255
E4	water 2	vATPase A	22.398						2	1	wATP	0.0528682
E5	water 3	vATPase A	22.683	22.6753	2.05359	0.149992	0.901255		2	2	wATP	0.132746
E6	water 3	vATPase A	22.6676						2	3	wATP	0.0289288
E7	water+vATP 1	vATPase A	26.4685	26.501	6.14505	4.24146	0.0528682		2	1	GFP	0.72743
E8	water+vATP 1	vATPase A	26.5336						2	2	GFP	0.877893
E9	water+vATP 2	vATPase A	24.9223	24.9918	4.81686	2.91326	0.132746		2	3	GFP	0.741986
E10	water+vATP 2	vATPase A	25.0613						2	1	wGFP	0.0469353
E11	water+vATP 3	vATPase A	27.7261	27.7184	7.01495	5.11135	0.0289288		2	2	wGFP	0.179846
E12	water+vATP 3	vATPase A	27.7107						2	3	wGFP	0.0349837
F1	GFP 1	vATPase A	22.9033	22.936	2.36272	0.45912	0.72743		2	1	Laccase	0.911408
F2	GFP 1	vATPase A	22.9687						2	2	Laccase	0.881545
F3	GFP 2	vATPase A	22.577	22.5886	2.09148	0.187883	0.877893		2	3	Laccase	0.803572
F4	GFP 2	vATPase A	22.6003						2	1	wLac	0.0405926
F5	GFP 3	vATPase A	22.7159	22.6835	2.33413	0.430536	0.741986		2	2	wLac	0.0916275
F6	GFP 3	vATPase A	22.6511						2	3	wLac	0.0978938
F7	GFP+vATP 1	vATPase A	26.7639	26.8317	6.31678	4.41318	0.0469353		2	1	Ago	0.471162
F8	GFP+vATP 1	vATPase A	26.8995						2	2	Ago	0.768264
F9	GFP+vATP 2	vATPase A	24.502	24.5628	4.37876	2.47516	0.179846		2	3	Ago	0.544728
F10	GFP+vATP 2	vATPase A	24.6236						2	2	Dicer	0.417576
F11	GFP+vATP 3	vATPase A	27.7233	27.6675	6.74077	4.83718	0.0349837		2	3	Dicer	0.320881
F12	GFP+vATP 3	vATPase A	27.6116
G1	Laccase 1	vATPase A	22.9267	22.9522	2.03743	0.133831	0.911408
G2	Laccase 1	vATPase A	22.9777
G3	Laccase 2	vATPase A	22.904	22.9064	2.08549	0.181894	0.881545
G4	Laccase 2	vATPase A	22.9087
G5	Laccase 3	vATPase A	22.5533	22.5453	2.2191	0.3155	0.803572
G6	Laccase 3	vATPase A	22.5372
G7	Laccase+vATP 1	vATPase A	27.0571	27.1769	6.52624	4.62264	0.0405926
G8	Laccase+vATP 1	vATPase A	27.2966
G9	Laccase+vATP 2	vATPase A	25.9557	25.956	5.35167	3.44808	0.0916275
G10	Laccase+vATP 2	vATPase A	25.9564
G11	Laccase+vATP 3	vATPase A	26.3531	26.3667	5.25624	3.35264	0.0978938
G12	Laccase+vATP 3	vATPase A	26.3803
H1	Argo 1	vATPase A	23.6959	23.6375	2.9893	1.0857	0.471162
H2	Argo 1	vATPase A	23.5791
H3	Argo 2	vATPase A	23.1523	23.1496	2.28392	0.380325	0.768264
H4	Argo 2	vATPase A	23.1468
H5	Argo 3	vATPase A	23.0106	22.9875	2.77999	0.876392	0.544728
H6	Argo 3	vATPase A	22.9643
H9	Dicer 2	vATPase A	23.6829	23.6865	3.16349	1.25989	0.417576
H10	Dicer 2	vATPase A	23.6901
H11	Dicer 3	vATPase A	23.9069	23.9708	3.54349	1.63989	0.320881
H12	Dicer 3	vATPase A	24.0346
A1	water 1	Actin	20.3844	20.354
A2	water 1	Actin	20.3236
A3	water 2	Actin	20.5849	20.5264
A4	water 2	Actin	20.4678
A5	water 3	Actin	20.5873	20.6217
A6	water 3	Actin	20.6561
A7	water+vATP 1	Actin	20.3424	20.356
A8	water+vATP 1	Actin	20.3696
A9	water+vATP 2	Actin	20.1317	20.1749
A10	water+vATP 2	Actin	20.2182
A11	water+vATP 3	Actin	20.6297	20.7035
A12	water+vATP 3	Actin	20.7772
B1	GFP 1	Actin	20.5547	20.5733
B2	GFP 1	Actin	20.592
B3	GFP 2	Actin	20.5364	20.4972
B4	GFP 2	Actin	20.4579
B5	GFP 3	Actin	20.3566	20.3494
B6	GFP 3	Actin	20.3421
B7	GFP+vATP 1	Actin	20.4904	20.5149
B8	GFP+vATP 1	Actin	20.5395
B9	GFP+vATP 2	Actin	20.144	20.184
B10	GFP+vATP 2	Actin	20.224
B11	GFP+vATP 3	Actin	20.9583	20.9267
B12	GFP+vATP 3	Actin	20.895
C1	Laccase 1	Actin	20.9161	20.9148
C2	Laccase 1	Actin	20.9134
C3	Laccase 2	Actin	20.9105	20.8209
C4	Laccase 2	Actin	20.7312
C5	Laccase 3	Actin	20.3283	20.3262
C6	Laccase 3	Actin	20.324
C7	Laccase+vATP 1	Actin	20.6138	20.6506
C8	Laccase+vATP 1	Actin	20.6875
C9	Laccase+vATP 2	Actin	20.5478	20.6044
C10	Laccase+vATP 2	Actin	20.661
C11	Laccase+vATP 3	Actin	21.2489	21.1105
C12	Laccase+vATP 3	Actin	20.972
D1	Argo 1	Actin	20.6208	20.6482
D2	Argo 1	Actin	20.6755
D3	Argo 2	Actin	20.8885	20.8657
D4	Argo 2	Actin	20.8428
D5	Argo 3	Actin	20.2382	20.2075
D6	Argo 3	Actin	20.1767
D9	Dicer 2	Actin	20.5188	20.523
D10	Dicer 2	Actin	20.5272
D11	Dicer 3	Actin	20.4099	20.4273
D12	Dicer 3	Actin	20.4447

## Sheet: Parhway genes Aug. 14
RQ Calculations Pathway RNAi (8-11-14)					Lab book 4	pg.
Control Lac	water 2	5.47949	Control Ago	water 2	4.76104	Control Dicer	water 2	10.3292
Endogenous	Actin
									Laccase					Ago					Dicer
Well	Sample Name	Target Name	Cт	CT Mean	ΔCт Mean	ΔΔCт	RQ		Rep	Ind	Treatment	RQday7		Rep	Ind	Treatment	RQday7		Rep	Ind	Treatment	RQday7
D1	water 1	Laccase	26.455	26.5611	6.26934	0.789852	0.578403		1	1	Water	0.578403		1	1	Water	0.808579		1	1	Water	0.848938
D2	water 1	Laccase	26.6673						1	2	Water	1		1	2	Water	1		1	2	Water	1
D3	water 2	Laccase	25.9057	25.9114	5.47949	0	1		1	3	Water	0.777722		1	3	Water	0.840009		1	3	Water	1.03757
D4	water 2	Laccase	25.9171						1	1	GFP	3.26038		1	1	GFP	1.00041		1	1	GFP	1.28538
D5	water 3	Laccase	26.4309	26.4314	5.84216	0.362673	0.777722		1	2	GFP	0.927917		1	2	GFP	0.879312		1	2	GFP	1.57215
D6	water 3	Laccase	26.4318						1	3	GFP	0.71691		1	3	GFP	0.938655		1	3	GFP	1.4302
D7	GFP 1	Laccase	24.5675	24.5486	3.77445	-1.70504	3.26038		1	1	Laccase	0.00690559		1	1	Ago	0.0477031		1	1	Dicer	0.256937
D8	GFP 1	Laccase	24.5297						1	2	Laccase	0.00657929		1	2	Ago	0.0314213		1	2	Dicer	0.397678
D9	GFP 2	Laccase	26.152	26.1506	5.58742	0.107933	0.927917		1	3	Laccase	0.00577527		1	3	Ago	0.0347319		1	3	Dicer	0.163262
D10	GFP 2	Laccase	26.1492						1	1	LacATP	0.00526494
D11	GFP 3	Laccase	26.7875	26.7946	5.95963	0.480137	0.71691		1	2	LacATP	0.0582995
D12	GFP 3	Laccase	26.8016						1	3	LacATP	0.00579949
E1	Laccase 1	Laccase	32.9251	33.0446	12.6575	7.17802	0.00690559
E2	Laccase 1	Laccase	33.1641
E3	Laccase 2	Laccase	33.5624	33.3623	12.7273	7.24785	0.00657929
E4	Laccase 2	Laccase	33.1622
E5	Laccase 3	Laccase	32.9438	33.2349	12.9154	7.4359	0.00577527
E6	Laccase 3	Laccase	33.526
E7	Laccase+vATP 1	Laccase	33.6389	33.6169	13.0489	7.56937	0.00526494
E8	Laccase+vATP 1	Laccase	33.595
E9	Laccase+vATP 2	Laccase	30.4817	30.3728	9.57986	4.10037	0.0582995
E10	Laccase+vATP 2	Laccase	30.264
E11	Laccase+vATP 3	Laccase	33.8795	33.7819	12.9093	7.42986	0.00579949
E12	Laccase+vATP 3	Laccase	33.6844
F1	water 1	Argo	25.2274	25.3594	5.06758	0.30654	0.808579
F2	water 1	Argo	25.4914
F3	water 2	Argo	25.207	25.1929	4.76104	0	1
F4	water 2	Argo	25.1789
F5	water 3	Argo	25.6637	25.6018	5.01256	0.251524	0.840009
F6	water 3	Argo	25.5398
F7	GFP 1	Argo	25.4444	25.5346	4.76045	-0.000587463	1.00041
F8	GFP 1	Argo	25.6248
F9	GFP 2	Argo	25.4032	25.5098	4.94659	0.185553	0.879312
F10	GFP 2	Argo	25.6164
F11	GFP 3	Argo	25.7797	25.6873	4.85237	0.0913334	0.938655
F12	GFP 3	Argo	25.5949
G1	Argo 1	Argo	29.9114	30.0234	9.15081	4.38977	0.0477031
G2	Argo 1	Argo	30.1354
G3	Argo 2	Argo	30.3144	30.4645	9.75315	4.99211	0.0314213
G4	Argo 2	Argo	30.6146
G5	Argo 3	Argo	30.2785	30.248	9.60863	4.84759	0.0347319
G6	Argo 3	Argo	30.2176
G7	water 1	Dicer	30.9263	30.8572	10.5654	0.236269	0.848938
G8	water 1	Dicer	30.7882
G9	water 2	Dicer	30.7636	30.7611	10.3292	0	1
G10	water 2	Dicer	30.7585
G11	water 3	Dicer	30.9683	30.8651	10.2759	-0.0532074	1.03757
G12	water 3	Dicer	30.762
H1	GFP 1	Dicer	30.9515	30.7411	9.96696	-0.362194	1.28538
H2	GFP 1	Dicer	30.5307
H3	GFP 2	Dicer	30.244	30.2396	9.67641	-0.652739	1.57215
H4	GFP 2	Dicer	30.2353
H5	GFP 3	Dicer	30.5059	30.6479	9.81294	-0.516214	1.4302
H6	GFP 3	Dicer	30.7898
H7	Dicer 1	Dicer	32.7806	32.7645	12.2897	1.96051	0.256937
H8	Dicer 1	Dicer	32.7483
H9	Dicer 2	Dicer	32.6886	32.6344	11.6595	1.33033	0.397678
H10	Dicer 2	Dicer	32.5802
H11	Dicer 3	Dicer	33.819	34.0122	12.9439	2.61474	0.163262
H12	Dicer 3	Dicer	34.2054
A1	water 1	Actin	20.3073	20.2918
A2	water 1	Actin	20.2763
A3	water 2	Actin	20.4411	20.4319
A4	water 2	Actin	20.4227
A5	water 3	Actin	20.5394	20.5892
A6	water 3	Actin	20.639
A7	GFP 1	Actin	20.7381	20.7742
A8	GFP 1	Actin	20.8102
A9	GFP 2	Actin	20.5211	20.5632
A10	GFP 2	Actin	20.6054
A11	GFP 3	Actin	20.8212	20.8349
A12	GFP 3	Actin	20.8486
B1	Laccase 1	Actin	20.3942	20.3871
B2	Laccase 1	Actin	20.38
B3	Laccase 2	Actin	20.6436	20.6349
B4	Laccase 2	Actin	20.6263
B5	Laccase 3	Actin	20.3266	20.3195
B6	Laccase 3	Actin	20.3125
B7	Laccase+vATP 1	Actin	20.5286	20.5681
B8	Laccase+vATP 1	Actin	20.6075
B9	Laccase+vATP 2	Actin	20.7086	20.793
B10	Laccase+vATP 2	Actin	20.8773
B11	Laccase+vATP 3	Actin	20.8947	20.8726
B12	Laccase+vATP 3	Actin	20.8505
C1	Argo 1	Actin	20.8562	20.8726
C2	Argo 1	Actin	20.889
C3	Argo 2	Actin	20.7855	20.7114
C4	Argo 2	Actin	20.6372
C5	Argo 3	Actin	20.635	20.6394
C6	Argo 3	Actin	20.6438
C7	Dicer 1	Actin	20.4263	20.4748
C8	Dicer 1	Actin	20.5233
C9	Dicer 2	Actin	20.9501	20.9749
C10	Dicer 2	Actin	20.9997
C11	Dicer 3	Actin	21.2229	21.0683
C12	Dicer 3	Actin	20.9137

## Sheet: Pathway genes Oct. 14
RQ Calculations Pathway RNAi (8-11-14)					Lab book 5	pg.
Control Lac	water 2	6.48973	Control Ago	water 2	5.17986	Control Dicer	water 3	9.50604
Endogenous	Actin
									Laccase					Ago					Dicer
Well	Sample Name	Target Name	Cт	CT Mean	ΔCт Mean	ΔΔCт	RQ		Rep	Ind	Treatment	RQday7		Rep	Ind	Treatment	RQday7		Rep	Ind	Treatment	RQday7
D1	water 1	Laccase	26.9609	27.0147	6.86129	0.371561	0.772946		2	1	Water	0.772946		2	1	Water	1.08756		2	1	Water	0.826181
D2	water 1	Laccase	27.0685						2	2	Water	1		2	2	Water	1		2	2	Water	0.554041
D3	water 2	Laccase	26.6777	26.6413	6.48973	0	1		2	3	Water	4.55047		2	3	Water	1.4411		2	3	Water	1
D4	water 2	Laccase	26.6049						2	1	GFP	6.08865		2	1	GFP	1.70535		2	1	GFP	0.966991
D5	water 3	Laccase	24.7697	24.7547	4.30371	-2.18601	4.55047		2	2	GFP	1.86713		2	2	GFP	1.57586		2	2	GFP	1.9052
D6	water 3	Laccase	24.7397						2	3	GFP	1.42586		2	3	GFP	1.074		2	3	GFP	0.968791
D7	GFP 1	Laccase	24.2896	24.3375	3.8836	-2.60612	6.08865		2	1	Laccase	0.0147236		2	1	Ago	0.101391		2	2	Dicer	0.128644
D8	GFP 1	Laccase	24.3854						2	2	Laccase	0.0112905		2	2	Ago	0.0273751		2	3	Dicer	0.0969492
D9	GFP 2	Laccase	25.9036	25.9123	5.5889	-0.900824	1.86713		2	3	Laccase	0.0325932		2	3	Ago	0.0309276
D10	GFP 2	Laccase	25.9211						2	1	LacATP	0.015647
D11	GFP 3	Laccase	26.2441	26.2884	5.97789	-0.511831	1.42586		2	2	LacATP	0.0185422
D12	GFP 3	Laccase	26.3327						2	3	LacATP	0.00952453
E1	Laccase 1	Laccase	33.1017	33.1129	12.5755	6.08573	0.0147236
E2	Laccase 1	Laccase	33.1241
E3	Laccase 2	Laccase	33.7115	33.5033	12.9585	6.46874	0.0112905
E4	Laccase 2	Laccase	33.295
E5	Laccase 3	Laccase	31.569	31.4723	11.429	4.93928	0.0325932
E6	Laccase 3	Laccase	31.3757
E7	Laccase+vATP 1	Laccase	33.2772	32.908	12.4877	5.99797	0.015647
E8	Laccase+vATP 1	Laccase	32.5389
E9	Laccase+vATP 2	Laccase	32.4996	32.5911	12.2428	5.75305	0.0185422
E10	Laccase+vATP 2	Laccase	32.6826
E11	Laccase+vATP 3	Laccase	33.9423	33.988	13.2039	6.71414	0.00952453
E12	Laccase+vATP 3	Laccase	34.0337
F1	water 1	Argo	25.0054	25.2122	5.05877	-0.121099	1.08756
F2	water 1	Argo	25.4189
F3	water 2	Argo	25.3316	25.3314	5.17986	0	1
F4	water 2	Argo	25.3313
F5	water 3	Argo	25.1639	25.1037	4.6527	-0.527166	1.4411
F6	water 3	Argo	25.0434
F7	GFP 1	Argo	24.8166	24.8637	4.40979	-0.770071	1.70535
F8	GFP 1	Argo	24.9108
F9	GFP 2	Argo	24.8014	24.8472	4.52372	-0.656141	1.57586
F10	GFP 2	Argo	24.8929
F11	GFP 3	Argo	25.5086	25.3874	5.07687	-0.102999	1.074
F12	GFP 3	Argo	25.2661
G1	Argo 1	Argo	28.9227	28.9044	8.48186	3.302	0.101391
G2	Argo 1	Argo	28.8862
G3	Argo 2	Argo	30.864	30.7898	10.3709	5.19099	0.0273751
G4	Argo 2	Argo	30.7156
G5	Argo 3	Argo	30.2547	30.2969	10.1948	5.01496	0.0309276
G6	Argo 3	Argo	30.339
G7	water 1	Dicer	30.0358	29.9349	9.78151	0.275471	0.826181
G8	water 1	Dicer	29.8341
G9	water 2	Dicer	30.6081	30.5096	10.358	0.851936	0.554041
G10	water 2	Dicer	30.411
G11	water 3	Dicer	29.869	29.957	9.50604	0	1
G12	water 3	Dicer	30.045
H1	GFP 1	Dicer	30.0734	30.0083	9.55447	0.0484257	0.966991
H2	GFP 1	Dicer	29.9433
H3	GFP 2	Dicer	28.9343	28.8995	8.5761	-0.929941	1.9052
H4	GFP 2	Dicer	28.8647
H5	GFP 3	Dicer	29.8846	29.8623	9.55178	0.045742	0.968791
H6	GFP 3	Dicer	29.84
H9	Dicer 2	Dicer	32.9834	32.8708	12.4646	2.95854	0.128644
H10	Dicer 2	Dicer	32.7581
H11	Dicer 3	Dicer	33.1864	33.5991	12.8727	3.36663	0.0969492
H12	Dicer 3	Dicer	34.0118
A1	water 1	Actin	20.1872	20.1534
A2	water 1	Actin	20.1196
A3	water 2	Actin	20.1872	20.1516
A4	water 2	Actin	20.1159
A5	water 3	Actin	20.4379	20.451
A6	water 3	Actin	20.464
A7	GFP 1	Actin	20.4572	20.4539
A8	GFP 1	Actin	20.4506
A9	GFP 2	Actin	20.2786	20.3234
A10	GFP 2	Actin	20.3682
A11	GFP 3	Actin	20.3254	20.3105
A12	GFP 3	Actin	20.2956
B1	Laccase 1	Actin	20.5229	20.5374
B2	Laccase 1	Actin	20.5519
B3	Laccase 2	Actin	20.5764	20.5448
B4	Laccase 2	Actin	20.5131
B5	Laccase 3	Actin	20.0526	20.0433
B6	Laccase 3	Actin	20.0341
B7	Laccase+vATP 1	Actin	20.3708	20.4203
B8	Laccase+vATP 1	Actin	20.4699
B9	Laccase+vATP 2	Actin	20.3164	20.3483
B10	Laccase+vATP 2	Actin	20.3803
B11	Laccase+vATP 3	Actin	20.6186	20.7842
B12	Laccase+vATP 3	Actin	20.9497
C1	Argo 1	Actin	20.4182	20.4226
C2	Argo 1	Actin	20.427
C3	Argo 2	Actin	20.4877	20.419
C4	Argo 2	Actin	20.3502
C5	Argo 3	Actin	20.1355	20.1021
C6	Argo 3	Actin	20.0687
C9	Dicer 2	Actin	20.3609	20.4062
C10	Dicer 2	Actin	20.4515
C11	Dicer 3	Actin	20.9104	20.7265
C12	Dicer 3	Actin	20.5425

## Sheet: Charts
vATP					Laccase					Ago					Dicer
Rep	Ind	Treatment	RQday7		Rep	Sample	Treatment	RQday7		Rep	Sample	Treatment	RQday7		Rep	Sample	Treatment	RQday7
1	1	Water	1		1	1	Water	0.578403		1	1	Water	0.808579		1	1	Water	0.848938
1	2	Water	0.744605		1	2	Water	1		1	2	Water	1		1	2	Water	1
1	3	Water	1.06104		1	3	Water	0.777722		1	3	Water	0.840009		1	3	Water	1.03757
1	1	wATP	0.236827		1	1	GFP	3.26038		1	1	GFP	1.00041		1	1	GFP	1.28538
1	2	wATP	0.0697524		1	2	GFP	0.927917		1	2	GFP	0.879312		1	2	GFP	1.57215
1	3	wATP	0.0681282		1	3	GFP	0.71691		1	3	GFP	0.938655		1	3	GFP	1.4302
1	1	GFP	0.8895		1	1	Laccase	0.00690559		1	1	Ago	0.0477031		1	1	Dicer	0.256937
1	2	GFP	1.28355		1	2	Laccase	0.00657929		1	2	Ago	0.0314213		1	2	Dicer	0.397678
1	3	GFP	1.28637		1	3	Laccase	0.00577527		1	3	Ago	0.0347319		1	3	Dicer	0.163262
1	1	GATP	0.0880206		1	1	LacATP	0.00526494		2	1	Water	1.08756		2	1	Water	0.826181
1	2	GATP	0.157836		1	2	LacATP	0.0582995		2	2	Water	1		2	2	Water	0.554041
1	3	GATP	0.119856		1	3	LacATP	0.00579949		2	3	Water	1.4411		2	3	Water	1
1	1	Laccase	0.844785		2	1	Water	0.772946		2	1	GFP	1.70535		2	1	GFP	0.966991
1	2	Laccase	0.657419		2	2	Water	1		2	2	GFP	1.57586		2	2	GFP	1.9052
1	3	Laccase	0.420696		2	3	Water	4.55047		2	3	GFP	1.074		2	3	GFP	0.968791
1	1	LacATP	0.128715		2	1	GFP	6.08865		2	1	Ago	0.101391		2	2	Dicer	0.128644
1	2	LacATP	0.144131		2	2	GFP	1.86713		2	2	Ago	0.0273751		2	3	Dicer	0.0969492
1	3	LacATP	0.239732		2	3	GFP	1.42586		2	3	Ago	0.0309276
1	1	Ago	1.13447		2	1	Laccase	0.0147236
1	2	Ago	0.958552		2	2	Laccase	0.0112905
1	3	Ago	1.16477		2	3	Laccase	0.0325932
1	1	Dicer	0.602556		2	1	LacATP	0.015647
1	2	Dicer	1.34943		2	2	LacATP	0.0185422
1	3	Dicer	0.449817		2	3	LacATP	0.00952453
2	1	Water	1
2	2	Water	1.03113
2	3	Water	0.901255
2	1	wATP	0.0528682
2	2	wATP	0.132746
2	3	wATP	0.0289288
2	1	GFP	0.72743
2	2	GFP	0.877893
2	3	GFP	0.741986
2	1	GATP	0.0469353
2	2	GATP	0.179846
2	3	GATP	0.0349837
2	1	Laccase	0.911408
2	2	Laccase	0.881545
2	3	Laccase	0.803572
2	1	LacATP	0.0405926
2	2	LacATP	0.0916275
2	3	LacATP	0.0978938
2	1	Ago	0.471162
2	2	Ago	0.768264
2	3	Ago	0.544728
2	2	Dicer	0.417576
2	3	Dicer	0.320881
vATPase-A						Laccase						Argonaute						Dicer
Treatment	RQ	RQ Std Error	LS-Means			Treatment	RQ	RQ Std Error	LS-Means			Treatment	RQ	RQ Std Error	LS-Means			Treatment	RQ	RQ Std Error	LS-Means
Water	0.956338	0.0476913	A			Water	0.825814	0.0796873	B			Water	1.02954	0.0929581	A			Water	0.877788	0.0738714	B
GFP	0.967789	0.103951	A			GFP	1.63964	0.230757	A			GFP	1.1956	0.144152	A			GFP	1.35478	0.148333	A
lac2	0.753237	0.0757541	AB			lac2	0.0129779	0.00416473	C			Ago2	0.0455917	0.0115234	B			Dcr2	0.220052	0.0543145	C
Water	0.0982084	0.0310794	C	vATP		lac2+vATP	0.0188463	0.0081822	C
GFP	0.10458	0.0239272	C											0.954408
lac2	0.123782	0.0273906	C				0.812836		0.987022				0.983949						0.657736	0.945686
Ago2	0.840324	0.120363	AB				1.62666						1.15001						1.13473
Dcr2	0.628051	0.185937	B				0.806968
							1.62079
		0.159676	0.901792
Proc Glimmix analysis		0.371949	0.89542
			0.876218
