# Supplementary material for: Knockdown of RNA Interference Pathway Genes in Western Corn Rootworms (Diabrotica virgifera virgifera Le Conte) Demonstrates a Possible Mechanism of Resistance to Lethal dsRNA
Source: PLoS One. 2016 Jun 16;11(6):e0157520. doi: 10.1371/journal.pone.0157520 (PMC4911125; doi:10.1371/journal.pone.0157520)
Supplement: S2 File — (XLSX) [file pone.0157520.s002.xlsx]

## Sheet: Biological Rep 1
Survival
Days	Untreated			Water			Water+vATPase			GFP			GFP+vATPase			Laccase			Laccase+vATPase			Ago+vATPase			Dicer+vATPase
	Rep 1	Rep 2	Rep 3	Rep 1	Rep 2	Rep 3	Rep 1	Rep 2	Rep 3	Rep 1	Rep 2	Rep 3	Rep 1	Rep 2	Rep 3	Rep 1	Rep 2	Rep 3	Rep 1	Rep 2	Rep 3	Rep 1	Rep 2	Rep 3	Rep 1	Rep 2	Rep 3
1	10	10	10	10	10	10	10	10	10	10	10	11	10	10	10	10	10	10	10	10	10	10	10	10	10	10	4
2	10	10	10	10	10	10	10	10	10	10	10	11	10	10	10	10	10	10	10	10	10	10	10	10	10	10	4
3	10	10	10	10	10	10	10	10	10	10	8	11	10	10	10	10	10	10	10	10	10	9	10	10	10	10	4
4	10	10	7	9	8	9	8	10	10	8	7	9	9	10	9	9	9	9	9	10	10	8	9	9	9	9	3
5	10	10	7	9	8	9	8	10	10	8	7	8	9	10	9	9	9	9	9	9	10	8	9	9	9	9	3
6	10	10	6	9	8	9	7	10	10	8	7	8	9	10	9	8	9	8	9	9	10	8	9	9	9	9	3
7	10	10	6	9	8	8	7	10	10	8	7	6	9	10	7	8	9	6	9	9	10	8	9	8	9	9	3
8	10	10	6	7	8	8	7	10	10	8	6	6	7	9	7	7	9	6	9	9	10	7	9	8	8	8	3
9	10	10	6	7	8	8	7	10	10	8	6	6	7	9	7	7	9	6	9	9	10	7	9	8	8	8	3
10	6	7	3	4	4	5	4	4	7	5	3	2	4	3	4	4	4	2	6	5	7	4	5	5	5	3	3
11	6	7	3	4	4	5	3	4	7	5	3	2	4	3	4	4	4	2	6	5	7	4	5	5	5	3	3
12	6	7	3	4	3	5	3	3	4	5	3	2	3	1	3	4	4	2	6	5	5	4	4	5	5	3	3
13	6	7	3	4	2	5	3	3	3	5	3	2	3	0	2	4	4	2	6	4	4	4	4	5	5	3	3
14	6	7	3	4	2	5	3	3	3	5	3	2	2	0	2	4	4	2	2	4	4	4	4	5	5	3	3
15	6	7	3	4	2	5	3	3	3	5	3	2	2	0	2	4	4	2	2	4	4	4	4	5	5	3	3
16	5	7	3	4	2	5	3	2	3	5	3	2	1	0	0	4	4	2	1	2	2	4	3	5	5	3	3
17	5	7	3	4	2	5	3	2	3	5	3	2	1	0	0	4	4	2	1	2	2	4	3	5	5	3	3
18	5	7	3	4	2	5	3	2	3	5	3	2	0	0	0	4	4	2	1	2	2	4	3	5	5	3	3
19	5	7	3	4	2	5	3	2	3	5	3	2	0	0	0	4	4	2	1	2	2	4	3	5	5	3	3
20	5	7	3	4	2	5	3	2	3	5	3	2	0	0	0	4	4	2	1	1	2	4	2	5	5	3	3
21	5	7	3	4	2	5	3	2	3	5	3	2	0	0	0	4	3	2	1	1	2	4	2	5	4	2	3
Day 4: 2 beetles collected from rep 1 and 1 for rep 2 and 3 (no untreated)
Day 8: 3 beetles collected per treatment per rep

## Sheet: Biological Rep 2
Survival
Days	Untreated			Water			Water+vATPase			GFP			GFP+vATPase			Laccase			Laccase+vATPase			Ago+vATPase			Dicer+vATPase
	Rep 1	Rep 2	Rep 3	Rep 1	Rep 2	Rep 3	Rep 1	Rep 2	Rep 3	Rep 1	Rep 2	Rep 3	Rep 1	Rep 2	Rep 3	Rep 1	Rep 2	Rep 3	Rep 1	Rep 2	Rep 3	Rep 1	Rep 2	Rep 3	Rep 1	Rep 2	Rep 3
1	10	10	10	10	10	10	10	11	11	10	11	10	10	10	10	10	10	10	10	10	10	10	10	10	10	11	11
2	10	10	10	10	10	10	10	11	11	10	11	10	10	10	10	10	10	10	10	10	10	10	10	10	10	11	11
3	9	10	10	10	8	10	10	11	11	10	10	9	9	10	9	10	10	10	8	10	9	8	10	10	10	11	11
4	9	10	10	10	8	10	10	11	11	10	10	8	9	10	9	10	10	10	8	10	9	8	10	10	10	11	10
5	9	10	10	10	8	10	10	11	11	10	10	8	9	10	9	10	10	10	8	10	9	8	10	10	10	11	10
6	9	1	10	10	8	10	9	10	11	10	10	8	9	10	8	10	10	10	7	10	9	7	10	10	10	10	10
7	9	1	10	10	8	10	9	10	11	10	10	8	9	10	8	10	10	10	7	10	9	7	10	10	10	10	10
8	7	1	8	8	6	8	7	8	8	8	8	6	7	8	6	9	7	8	5	8	7	5	8	7	8	7	8
9	7	1	8	8	6	8	3	8	8	8	8	6	7	8	6	9	7	8	5	8	7	5	8	7	8	7	8
10	7	1	8	8	6	8	3	5	6	8	8	5	7	8	4	9	5	8	4	6	2	4	8	7	8	7	8
11	7	1	8	8	6	8	3	5	6	8	8	5	7	8	4	9	5	8	4	6	2	4	8	7	8	7	8
12	7	1	8	8	6	7	3	4	5	8	8	2	2	5	2	9	2	7	4	2	1	4	7	7	8	7	8
13	7	1	8	8	6	7	3	4	5	8	8	2	2	5	2	9	2	7	4	2	1	4	7	7	8	7	8
14	7	1	8	8	6	7	3	4	4	8	8	2	2	5	1	9	2	7	4	2	1	4	7	5	8	7	8
15	7	1	8	8	6	7	3	4	4	8	8	2	2	5	1	9	2	7	4	2	1	4	7	5	8	7	8
16	7	1	7	8	6	7	3	4	4	7	6	2	2	4	0	9	1	7	4	2	1	4	7	3	8	7	6
17	7	1	7	8	6	7	3	4	4	7	6	2	2	4	0	9	1	7	4	2	1	4	7	3	8	7	6
18	3	1	5	8	6	6	2	4	4	6	5	2	1	4	0	7	1	7	4	2	1	4	6	3	7	4	1
19	3	1	5	8	6	6	2	4	4	6	5	2	1	4	0	7	1	7	4	2	1	4	6	3	7	4	1
20	2	1	5	8	6	6	2	4	4	6	5	2	1	4	0	6	1	7	4	2	0	3	5	2	7	3	1
21	2	1	5	7	6	6	2	4	4	5	5	2	1	4	0	6	1	7	3	2	0	3	4	2	7	3	1
Day 8: 3 beetles collected per treatment per rep							Excluded from analysis, beetles scaped
